# Supplementary material for: Terpinen-4-ol, the Main Bioactive Component of Tea Tree Oil, as an Innovative Antimicrobial Agent against Legionella pneumophila
Source: Pathogens. 2022 Jun 14;11(6):682. doi: 10.3390/pathogens11060682 (PMC9229490; doi:10.3390/pathogens11060682)
Supplement: Supplementary file 1 [file pathogens-11-00682-s001.zip]

Archive with 1 entries (1 files):
- pathogens-1744154-supplementary.pdf
